# Supplementary material for: The Circadian Neuropeptide PDF Signals Preferentially through a Specific Adenylate Cyclase Isoform AC3 in M Pacemakers of Drosophila
Source: PLoS Biol. 2012 Jun 5;10(6):e1001337. doi: 10.1371/journal.pbio.1001337 (PMC3367976; doi:10.1371/journal.pbio.1001337)
Supplement: Table S1 — Full genotypes for all lines tested, listed by figure. (XLSX) [file pbio.1001337.s006.xlsx]

## Sheet: Sheet1
Figure	Full Genotype
Figure 1	Pdf-gal4/y;UASEpac1camps50A/+
	Pdf-gal4/y;UASEpac1camps50A/+;UASGD:rutRNAi/+
	Pdf-gal4/y;UASEpac1camps50A/+;UASGD:AC76ERNAi/+
	Pdf-gal4/y;UASEpac1camps50A/UASGD:AC13ERNAi
	Pdf-gal4/y;UASEpac1camps50A/UASGD:AC78CRNAi
	Pdf-gal4/y;UASEpac1camps50A/+;UASGD:AC3RNAi
	Pdf-gal4/y;UASEpac1camps50A/UASKK:ACXARNAi
	Pdf-gal4/y;UASEpac1camps50A/UASKK:ACXBRNAi
	Pdf-gal4/y;UASEpac1camps50A/UASKK:ACXCRNAi
	Pdf-gal4/y;UASEpac1camps50A/UASKK:ACXDRNAi
	Pdf-gal4/y;UASEpac1camps50A/UASKK:CG32305RNAi
	Pdf-gal4/y;UASEpac1camps50A/+;UASGD:CG32301RNAi
Figure 2 A.	Pdf-gal4/y;UASEpac1camps50A/+
	Pdf-gal4/y;tubgal80ts/UASEpac1camps50A
	Pdf-gal4/y;tubgal80ts/UASEpac1camps50A;UASGD:AC3RNAi/+
	Pdf-gal4/y;tubgal80ts/UASEpac1camps50A;UASGD:AC76ERNAi/+
Figure 2 B.	Pdf-gal4/y;UASEpac1camps50A/+
	Pdf-gal4/y;UASEpac1camps50A/Df2LDS6
	Pdf-gal4/y;UASEpac1camps50A/+;UASGD:AC3RNAi/+
	Pdf-gal4/y;UASEpac1camps50A/Df2LDS6;UASGD:AC3RNAi/+
	Pdf-gal4/y;UASEpac1camps50A/+;UASTRiP:AC3RNAi/+
	Pdf-gal4/y;UASEpac1camps50A/Df2LDS6;UASTRiP:AC3RNAi/+
Figure 2 C.	Pdf-gal4/y;UASEpac1camps50A/+
	Pdf-gal4/y;UASEpac1camps50A/+;UASGD:AC3RNAi
	Pdf-gal4/y;UASEpac1camps50A/Df2LDS6;UASGD:AC3RNAi/+
Figure 3 A.	Pdf-gal4/y;UASEpac1camps50A/+
	Pdf-gal4/y;UASEpac1camps50A/+;UASrut/+
	Pdf-gal4/y;UASEpac1camps50A/+;UASAC78C/+
	Pdf-gal4/y;UASEpac1camps50A/+;UASAC3/+
	Pdf-gal4/y;UASEpac1camps50A/+;UASACXD/+
	Pdf-gal4/y;UASEpac1camps50A/UASAC76E
Figure 3 B.	Pdf-gal4/y;UASEpac1camps50A/+
	Pdf-gal4/y;UASEpac1camps50A/+;UASAC3/+
Figure 3 C.	Pdf-gal4/y;UASEpac1camps50A/+
	Pdf-gal4/y;UASEpac1camps50A/+;UASAC3/+
Figure 4 A.	Pdf-gal4/y;UASEpac1camps50A/+
	Pdf-gal4/y;UASEpac1camps50A/+;UASAC3/+
	Pdf-gal4/y;UASEpac1camps50A/+;UASTRiP:AC3RNAi/+
	Pdf-gal4/y;UASEpac1camps50A/+;UASTRiP:AC3RNAi/UASAC78C
	Pdf-gal4/y;UASEpac1camps50A/+;UASTRiP:AC3RNAi/UASAC3
Figure 4 B.	Pdf-gal4/y;UASEpac1camps50A/+
	Pdf-gal4/y;UASEpac1camps50A/+;UASAC3/+
	Pdf-gal4/y;UASEpac1camps50A/UASdh31r;UASAC3/+
	Pdf-gal4/y;UASEpac1camps50A/+;UASAC3/pdfrmyc
	Pdf-gal4/y;UASEpac1camps50A/UASpdfr;UASAC3/+
Figure 5 A.	Pdf-gal4/y;UASEpac1camps50A/+
	Pdf-gal4/y;UASEpac1camps50A/UASKK:Gsa60ARNAi
	Pdf-gal4/y;UASEpac1camps50A/+;UASGsa60A/+
	Pdf-gal4/y;UASEpac1camps50A/UASpdfr;UASGsa60A/+
	Pdf-gal4/y;UASEpac1camps50A/UASdh31r;UASGsa60A/+
Figure 5 B.	Pdf-gal4/y;UASEpac1camps50A/+
	Pdf-gal4/y;UASEpac1camps50A/UASKK:Gsa60ARNAi
	Pdf-gal4/y;UASEpac1camps50A/+;UASGsa60A/+
	Pdf-gal4/y;UASEpac1camps50A/UASpdfr;UASGsa60A/+
	Pdf-gal4/y;UASEpac1camps50A/UASdh31r;UASGsa60A/+
Figure 6 A.	Pdf-gal4/y;UASEpac1camps50A/+
	Pdf-gal4/y;UASEpac1camps50A/UASKK:rugoseRNAi
	Pdf-gal4/y;UASEpac1camps50A/+;UASTRiP:nervyRNAi/+
	Pdf-gal4/y;UASEpac1camps50A/+;UASTRiP:AKAP200RNAi/+
	Pdf-gal4/y;UASEpac1camps50A/+;UASKK:yuRNAi/+
Figure 6 B.	Pdf-gal4/y;UASEpac1camps50A/+
	Pdf-gal4/y;UASEpac1camps50A/+;UASTRi:PnervyRNAi/+
Figure 6 C.	Pdf-gal4/y;UASEpac1camps50A/+
	Pdf-gal4/y;tubgal80ts/UASEpac1camps50A;UASGD:AC3RNAi/+
	Pdf-gal4/y;UASEpac1camps50A/+;UASTRiP:AC3RNAi/+
	Pdf-gal4/y;UASEpac1camps50A/+;UASTRiP:nervyRNAi/+
	Pdf-gal4/y;UASEpac1camps50A/+;UASGD:AC3RNAi/UASTRiP:nervyRNAi
	Pdf-gal4/y;UASEpac1camps50A/+;UASTRiP:AC3RNAi/UASTRiP:nervyRNAi
Figure 7 A.	+/y;Mai179-gal4/+;UASEpac1camps55A/+
	Han5304/y;Mai179-gal4/+;UASEpac1camps55A/+
Figure 7 B.	+/y;Mai179-gal4/UASKK:Gsa60A;UASEpac1camps55A/+
	+/y;Mai179-gal4/+;UASEpac1camps55A/UASGsa60A
Figure 7 C.	+/y;Mai179-gal4/+;UASEpac1camps55A/GDrutRNAi
	+/y;Mai179-gal4/Df2LDS6;UASEpac1camps55A/UASGD:AC3RNAi
	+/y;Mai179-gal4/+;UASEpac1camps55A/UASAC3
